# Supplementary material for: A Mechanism for Apoptotic Effects of a Planar Catechin Analog on Cancer Cells
Source: Molecules. 2024 Sep 20;29(18):4467. doi: 10.3390/molecules29184467 (PMC11433776; doi:10.3390/molecules29184467)
Supplement: Supplementary file 1 [file molecules-29-04467-s001.zip]

Archive with 1 entries (1 files):
- molecules-3162394-supplementary.pdf
